# Supplementary material for: Unusual Partners: γδ-TCR-Based T Cell Therapy in Combination with Oncolytic Virus Treatment for Diffuse Midline Gliomas
Source: Int J Mol Sci. 2025 Feb 28;26(5):2167. doi: 10.3390/ijms26052167 (PMC11900589; doi:10.3390/ijms26052167)
Supplement: Supplementary file 1 [file ijms-26-02167-s001.zip]

Archive with 1 entries (1 files):
- ijms-3407226-supplementary.pdf
